# Supplementary material for: Marine-Derived Steroids for Cancer Treatment: Search for Potential Selective Glucocorticoid Receptor Agonists/Modulators (SEGRAMs)
Source: Mar Drugs. 2025 Oct 14;23(10):399. doi: 10.3390/md23100399 (PMC12565360; doi:10.3390/md23100399)
Supplement: Supplementary file 1 [file marinedrugs-23-00399-s001.zip]

Archive with 1 entries (1 files):
- marinedrugs-3900009-supplementary.pdf
